# Supplementary material for: Analysis of Macular Drusen and Blood Test Results in 945 Macaca fascicularis
Source: PLoS One. 2016 Oct 24;11(10):e0164899. doi: 10.1371/journal.pone.0164899 (PMC5077098; doi:10.1371/journal.pone.0164899)
Supplement: S1 Table — Pearson correlation coefficient is displayed. Absolute r > 0.6 is highlighted in red. (XLSX) [file pone.0164899.s002.xlsx]

## Sheet: S1
S1 Table
	Weight	Age	WBC	RBC	HGB	PLT	TP	ALB	BUN	GLU	TCHO	TG	P	CA	GOT	GPT	CRP
Weight		0.66 (0.00)	-0.04 (0.20)	0.16 (0.00)	0.25 (0.00)	-0.12 (0.00)	0.24 (0.00)	-0.11 (0.00)	-0.09 (0.01)	0.09 (0.00)	0.12 (0.00)	0.21 (0.00)	-0.24 (0.00)	-0.11 (0.00)	-0.13 (0.00)	0.03 (0.41)	0.03 (0.32)
Age	0.66 (0.00)		-0.02 (0.47)	0.17 (0.00)	0.16 (0.00)	-0.01 (0.88)	0.28 (0.00)	-0.27 (0.00)	-0.15 (0.00)	0.30 (0.00)	0.31 (0.00)	0.41 (0.00)	-0.37 (0.00)	-0.12 (0.00)	-0.12 (0.00)	0.10 (0.00)	0.16 (0.00)
WBC	-0.04 (0.20)	-0.02 (0.47)		0.10 (0.00)	0.09 (0.01)	0.15 (0.00)	0.06 (0.07)	-0.02 (0.53)	-0.05 (0.10)	-0.05 (0.10)	0.06 (0.07)	0.03 (0.38)	-0.02 (0.52)	0.10 (0.00)	-0.01 (0.69)	-0.11 (0.00)	0.11 (0.00)
RBC	0.16 (0.00)	0.17 (0.00)	0.10 (0.00)		0.77 (0.00)	0.01 (0.87)	0.27 (0.00)	0.19 (0.00)	-0.13 (0.00)	0.09 (0.00)	0.23 (0.00)	0.20 (0.00)	0.06 (0.06)	0.20 (0.00)	-0.04 (0.26)	0.00 (0.91)	-0.02 (0.53)
HGB	0.25 (0.00)	0.16 (0.00)	0.09 (0.01)	0.77 (0.00)		-0.01 (0.65)	0.21 (0.00)	0.19 (0.00)	-0.06 (0.05)	0.04 (0.19)	0.14 (0.00)	0.07 (0.03)	0.14 (0.00)	0.09 (0.00)	-0.03 (0.32)	0.00 (0.95)	-0.03 (0.32)
PLT	-0.12 (0.00)	-0.01 (0.88)	0.15 (0.00)	0.01 (0.87)	-0.01 (0.65)		0.01 (0.71)	-0.13 (0.00)	-0.06 (0.08)	0.11 (0.00)	0.15 (0.00)	0.19 (0.00)	0.05 (0.11)	0.11 (0.00)	0.20 (0.00)	-0.01 (0.84)	0.05 (0.10)
TP	0.24 (0.00)	0.28 (0.00)	0.06 (0.07)	0.27 (0.00)	0.21 (0.00)	0.01 (0.71)		0.54 (0.00)	-0.10 (0.00)	0.23 (0.00)	0.34 (0.00)	0.13 (0.00)	-0.02 (0.63)	0.34 (0.00)	-0.09 (0.01)	0.04 (0.21)	0.01 (0.69)
ALB	-0.11 (0.00)	-0.27 (0.00)	-0.02 (0.53)	0.19 (0.00)	0.19 (0.00)	-0.13 (0.00)	0.54 (0.00)		0.07 (0.04)	0.03 (0.31)	0.12 (0.00)	-0.12 (0.00)	0.29 (0.00)	0.44 (0.00)	-0.01 (0.78)	0.07 (0.03)	-0.16 (0.00)
BUN	-0.09 (0.01)	-0.15 (0.00)	-0.05 (0.10)	-0.13 (0.00)	-0.06 (0.05)	-0.06 (0.08)	-0.10 (0.00)	0.07 (0.04)		0.05 (0.14)	-0.07 (0.03)	-0.15 (0.00)	0.22 (0.00)	-0.01 (0.68)	0.05 (0.12)	-0.06 (0.05)	0.09 (0.01)
GLU	0.09 (0.00)	0.30 (0.00)	-0.05 (0.10)	0.09 (0.00)	0.04 (0.19)	0.11 (0.00)	0.23 (0.00)	0.03 (0.31)	0.05 (0.14)		0.18 (0.00)	0.37 (0.00)	0.06 (0.05)	0.13 (0.00)	0.02 (0.44)	0.15 (0.00)	0.07 (0.03)
TCHO	0.12 (0.00)	0.31 (0.00)	0.06 (0.07)	0.23 (0.00)	0.14 (0.00)	0.15 (0.00)	0.34 (0.00)	0.12 (0.00)	-0.07 (0.03)	0.18 (0.00)		0.29 (0.00)	0.06 (0.08)	0.14 (0.00)	-0.14 (0.00)	-0.07 (0.03)	0.06 (0.05)
TG	0.21 (0.00)	0.41 (0.00)	0.03 (0.38)	0.20 (0.00)	0.07 (0.03)	0.19 (0.00)	0.13 (0.00)	-0.12 (0.00)	-0.15 (0.00)	0.37 (0.00)	0.29 (0.00)		-0.19 (0.00)	0.12 (0.00)	0.02 (0.46)	0.13 (0.00)	0.06 (0.09)
P	-0.24 (0.00)	-0.37 (0.00)	-0.02 (0.52)	0.06 (0.06)	0.14 (0.00)	0.05 (0.11)	-0.02 (0.63)	0.29 (0.00)	0.22 (0.00)	0.06 (0.05)	0.06 (0.08)	-0.19 (0.00)		0.03 (0.35)	-0.04 (0.24)	-0.08 (0.02)	0.03 (0.33)
CA	-0.11 (0.00)	-0.12 (0.00)	0.10 (0.00)	0.20 (0.00)	0.09 (0.00)	0.11 (0.00)	0.34 (0.00)	0.44 (0.00)	-0.01 (0.68)	0.13 (0.00)	0.14 (0.00)	0.12 (0.00)	0.03 (0.35)		0.08 (0.01)	0.03 (0.34)	0.02 (0.63)
GOT	-0.13 (0.00)	-0.12 (0.00)	-0.01 (0.69)	-0.04 (0.26)	-0.03 (0.32)	0.20 (0.00)	-0.09 (0.01)	-0.01 (0.78)	0.05 (0.12)	0.02 (0.44)	-0.14 (0.00)	0.02 (0.46)	-0.04 (0.24)	0.08 (0.01)		0.48 (0.00)	0.06 (0.06)
GPT	0.03 (0.41)	0.10 (0.00)	-0.11 (0.00)	0.00 (0.91)	0.00 (0.95)	-0.01 (0.84)	0.04 (0.21)	0.07 (0.03)	-0.06 (0.05)	0.15 (0.00)	-0.07 (0.03)	0.13 (0.00)	-0.08 (0.02)	0.03 (0.34)	0.48 (0.00)		-0.05 (0.13)
CRP	0.03 (0.32)	0.16 (0.00)	0.11 (0.00)	-0.02 (0.53)	-0.03 (0.32)	0.05 (0.10)	0.01 (0.69)	-0.16 (0.00)	0.09 (0.01)	0.07 (0.03)	0.06 (0.05)	0.06 (0.09)	0.03 (0.33)	0.02 (0.63)	0.06 (0.06)	-0.05 (0.13)
