# Supplementary material for: Analysis of Macular Drusen and Blood Test Results in 945 Macaca fascicularis
Source: PLoS One. 2016 Oct 24;11(10):e0164899. doi: 10.1371/journal.pone.0164899 (PMC5077098; doi:10.1371/journal.pone.0164899)
Supplement: S2 Table — Odds ratio for 2nd, 3rd, 4th quartile with 1st quartile as the reference is presented for each variable, separately for the male and female monkeys. Crude odds ratio and odds ratio adjusted for age are displayed. Logistic regression analysis was applied to the 2nd, 3rd, 4th quartile with the 1st quartile as reference and P-value* was presented for each variable. Cochran-Armitage test was applied to test for trend (P-value†) OR, odds ratio; CI, confidence interval. (XLSX) [file pone.0164899.s003.xlsx]

## Sheet: S2
Male (N = 232)
Variables	Quartiles	crude OR (95%CI)	adjusted OR (95%CI)	P-value*	P-value†
Age	Q1	1.00	1.00	-
	Q2	0.51 (0.18-1.45)	-	0.206
	Q3	0.59 (0.2-1.72)	-	0.333
	Q4	1.81 (0.64-5.11)	-	0.261	0.009874
WBC	Q1	1.00	1.00	-
	Q2	2.30 (0.91-5.84)	1.97 (0.76-5.09)	0.162
	Q3	3.58 (1.41-9.07)	3.66 (1.42-9.43)	0.007
	Q4	2.81 (1.12-7.03)	2.62 (1.03-6.65)	0.043	0.02172
RBC	Q1	1.00	1.00	-
	Q2	0.70 (0.29-1.66)	0.73 (0.3-1.76)	0.481
	Q3	1.11 (0.49-2.5)	1.11 (0.48-2.56)	0.802
	Q4	1.93 (0.88-4.25)	1.72 (0.77-3.89)	0.189	0.04948
Platelet	Q1	1.00	1.00	-
	Q2	1.31 (0.57-3.02)	1.87 (0.76-4.57)	0.171
	Q3	1.49 (0.65-3.42)	1.86 (0.77-4.47)	0.168
	Q4	1.74 (0.76-3.97)	2.22 (0.93-5.34)	0.074	0.1761
Protein	Q1	1.00	1.00	-
	Q2	1.29 (0.55-3.02)	0.96 (0.40-2.33)	0.930
	Q3	1.14 (0.48-2.73)	0.76 (0.30-1.91)	0.560
	Q4	1.5 (0.65-3.44)	0.89 (0.36-2.2)	0.805	0.4049
Albumin	Q1	1.00	1.00	-
	Q2	0.85 (0.33-2.18)	1.16 (0.43-3.18)	0.768
	Q3	1.17 (0.51-2.65)	1.80 (0.73-4.43)	0.198
	Q4	0.81 (0.34-1.94)	1.47 (0.55-3.88)	0.441	0.8147
Glucose	Q1	1.00	1.00	-
	Q2	0.63 (0.27-1.49)	0.64 (0.27-1.52)	0.311
	Q3	0.71 (0.32-1.62)	0.72 (0.31-1.66)	0.443
	Q4	1.44 (0.65-3.17)	1.21 (0.53-2.74)	0.655	0.2956
BUN	Q1	1.00	1.00	-
	Q2	0.77 (0.36-1.65)	0.91 (0.41-2.00)	0.812
	Q3	0.45 (0.20-1.01)	0.58 (0.25-1.37)	0.214
	Q4	0.45 (0.20-1.01)	0.53 (0.23-1.24)	0.144	0.02234
Cholesterol	Q1	1.00	1.00	-
	Q2	2.31 (0.97-5.49)	2.24 (0.93-5.39)	0.072
	Q3	1.81 (0.73-4.44)	1.78 (0.71-4.45)	0.217
	Q4	2.25 (0.95-5.35)	1.74 (0.71-4.27)	0.225	0.1425
Triglyceride	Q1	1.00	1.00	-
	Q2	1.64 (0.69-3.88)	1.75 (0.73-4.20)	0.208
	Q3	1.14 (0.47-2.78)	1.20 (0.49-2.97)	0.691
	Q4	2.89 (1.24-6.72)	2.22 (0.92-5.34)	0.075	0.02869
Phosphate	Q1	1.00	1.00	-
	Q2	0.97 (0.45-2.12)	1.32 (0.57-3.02)	0.515
	Q3	1.00 (0.46-2.18)	1.62 (0.68-3.85)	0.272
	Q4	0.45 (0.19-1.06)	0.81 (0.31-2.10)	0.665	0.09032
Calcium	Q1	1.00	1.00	-
	Q2	1.46 (0.65-3.29)	1.28 (0.55-2.98)	0.570
	Q3	1.66 (0.74-3.74)	1.92 (0.83-4.45)	0.128
	Q4	1.05 (0.45-2.43)	1.51 (0.62-3.66)	0.364	0.8553
GOT	Q1	1.00	1.00	-
	Q2	0.70 (0.31-1.61)	0.65 (0.28-1.54)	0.327
	Q3	1.19 (0.53-2.67)	1.22 (0.53-2.81)	0.641
	Q4	0.92 (0.41-2.06)	0.89 (0.39-2.05)	0.787	0.8174
GPT	Q1	1.00	1.00	-
	Q2	1.12 (0.48-2.57)	0.98 (0.41-2.31)	0.956
	Q3	1.70 (0.76-3.82)	1.63 (0.71-3.72)	0.249
	Q4	1.21 (0.53-2.78)	1.06 (0.45-2.48)	0.895	0.4506
CRP	Q1	1.00	1.00	-
	Q2	0.93 (0.39-2.20)	0.86 (0.35-2.08)	0.733
	Q3	0.84 (0.34-2.12)	0.83 (0.32-2.12)	0.690
	Q4	1.18 (0.49-2.87)	1.08 (0.43-2.70)	0.869	0.68
Female (N = 713)
Variables	Quartiles	crude OR (95%CI)	adjusted OR (95%CI)	P-value*	P-value†
Age	Q1	1.00	1.00	-
	Q2	2.67 (1.51-4.70)	-	< 0.001
	Q3	3.47 (1.97-6.12)	-	< 0.001
	Q4	6.57 (3.73-11.58)	-	< 0.001	<0.001
WBC	Q1	1.00	1.00	-
	Q2	1.57 (1.00-2.45)	1.60 (1.01-2.55)	0.045
	Q3	1.47 (0.94-2.30)	1.37 (0.86-2.19)	0.180
	Q4	1.39 (0.89-2.18)	1.44 (0.91-2.29)	0.120	0.223
RBC	Q1	1.00	1.00	-
	Q2	1.41 (0.91-2.20)	1.47 (0.93-2.31)	0.098
	Q3	1.21 (0.77-1.89)	1.16 (0.73-1.84)	0.527
	Q4	1.43 (0.92-2.23)	1.14 (0.72-1.80)	0.584	0.199
Platelet	Q1	1.00	1.00	-
	Q2	0.83 (0.53-1.29)	0.92 (0.58-1.45)	0.715
	Q3	0.98 (0.64-1.52)	1.05 (0.67-1.65)	0.823
	Q4	1.19 (0.77-1.83)	1.24 (0.79-1.93)	0.347	0.316
Protein	Q1	1.00	1.00	-
	Q2	0.55 (0.35-0.87)	0.53 (0.33-0.85)	0.008
	Q3	1.13 (0.71-1.80)	1.01 (0.62-1.62)	0.983
	Q4	1.01 (0.65-1.57)	0.67 (0.42-1.07)	0.092	0.192
Albumin	Q1	1.00	1.00	-
	Q2	0.74 (0.45-1.22)	0.84 (0.50-1.40)	0.501
	Q3	0.71 (0.46-1.10)	0.92 (0.58-1.45)	0.712
	Q4	0.47 (0.30-0.73)	0.68 (0.43-1.09)	0.109	0.001
Glucose	Q1	1.00	1.00	-
	Q2	0.82 (0.52-1.31)	0.77 (0.48-1.24)	0.285
	Q3	1.09 (0.70-1.69)	1.00 (0.64-1.57)	1.000
	Q4	1.26 (0.81-1.95)	0.84 (0.53-1.34)	0.470	0.155
BUN	Q1	1.00	1.00	-
	Q2	0.90 (0.58-1.40)	0.99 (0.63-1.56)	0.963
	Q3	0.84 (0.54-1.29)	0.99 (0.63-1.55)	0.968
	Q4	0.82 (0.53-1.26)	0.98 (0.62-1.54)	0.926	0.337
Cholesterol	Q1	1.00	1.00	-
	Q2	1.47 (0.93-2.34)	1.60 (0.99-2.56)	0.053
	Q3	1.67 (1.06-2.63)	1.54 (0.96-2.45)	0.071
	Q4	2.00 (1.28-3.14)	1.33 (0.82-2.15)	0.246	0.002
Triglyceride	Q1	1.00	1.00	-
	Q2	0.74 (0.47-1.16)	0.71 (0.45-1.13)	0.148
	Q3	1.02 (0.65-1.59)	0.90 (0.57-1.42)	0.655
	Q4	1.08 (0.70-1.68)	0.65 (0.40-1.05)	0.079	0.377
Phosphate	Q1	1.00	1.00	-
	Q2	0.92 (0.59-1.42)	1.11 (0.71-1.75)	0.638
	Q3	1.06 (0.69-1.62)	1.49 (0.94-2.36)	0.091
	Q4	0.52 (0.33-0.83)	0.84 (0.51-1.37)	0.491	0.015
Calcium	Q1	1.00	1.00	-
	Q2	0.71 (0.45-1.11)	0.71 (0.45-1.13)	0.152
	Q3	0.69 (0.44-1.08)	0.77 (0.48-1.22)	0.265
	Q4	0.87 (0.56-1.34)	1.04 (0.66-1.64)	0.855	0.653
GOT	Q1	1.00	1.00	-
	Q2	0.93 (0.60-1.45)	1.05 (0.67-1.67)	0.821
	Q3	1.11 (0.71-1.73)	1.41 (0.88-2.25)	0.155
	Q4	0.87 (0.56-1.35)	1.13 (0.71-1.81)	0.598	0.715
GPT	Q1	1.00	1.00	-
	Q2	1.16 (0.75-1.80)	1.31 (0.83-2.07)	0.244
	Q3	1.01 (0.65-1.58)	1.08 (0.68-1.72)	0.738
	Q4	1.33 (0.86-2.06)	1.24 (0.79-1.95)	0.356	0.305
CRP	Q1	1.00	1.00	-
	Q2	0.93 (0.58-1.51)	0.87 (0.53-1.43)	0.589
	Q3	1.06 (0.63-1.78)	1.03 (0.61-1.75)	0.903
	Q4	1.43 (0.88-2.33)	1.07 (0.64-1.77)	0.807	0.05
