# Supplementary material for: Analysis of Macular Drusen and Blood Test Results in 945 Macaca fascicularis
Source: PLoS One. 2016 Oct 24;11(10):e0164899. doi: 10.1371/journal.pone.0164899 (PMC5077098; doi:10.1371/journal.pone.0164899)
Supplement: S3 Table — Odds ratio for 2nd, 3rd, 4th quartile with 1st quartile as the reference is presented for each variable, separately for the male and female monkeys. Crude odds ratio and odds ratio adjusted for sex are displayed. Logistic regression analysis was applied to the 2nd, 3rd, 4th quartile with the 1st quartile as reference and P-value* was presented for each variable. Cochran-Armitage test was applied to test for trend (P-value†) OR, odds ratio; CI, confidence interval. Aged 6 years or younger, N = 477; Older than 6 years, N = 468. (XLSX) [file pone.0164899.s004.xlsx]

## Sheet:  S3
Aged six or younger (N = 477)
Variables	Quartiles	crude OR (95%CI)	adjusted* OR (95%CI)	P-value*	P-value†
Age	Q1	1.00	1.00	-
	Q2	0.61 (0.28-1.29)	0.60 (0.28-1.29)	0.190
	Q3	1.33 (0.65-2.73)	1.34 (0.65-2.75)	0.428
	Q4	1.82 (0.92-3.59)	1.86 (0.94-3.68)	0.075	0.001235
WBC	Q1	1.00	1.00	-
	Q2	2.32 (1.18-4.55)	2.32 (1.18-4.55)	0.014
	Q3	2.28 (1.15-4.53)	2.28 (1.15-4.53)	0.018
	Q4	2.93 (1.51-5.69)	2.94 (1.51-5.70)	0.001	0.003139
RBC	Q1	1.00	1.00	-
	Q2	1.61 (0.87-2.95)	1.61 (0.87-2.96)	0.127
	Q3	1.50 (0.82-2.75)	1.50 (0.82-2.75)	0.190
	Q4	1.24 (0.67-2.32)	1.25 (0.66-2.36)	0.489	0.5891
Platelet	Q1	1.00	1.00	-
	Q2	1.74 (0.95-3.18)	1.75 (0.95-3.20)	0.070
	Q3	1.12 (0.60-2.12)	1.13 (0.60-2.15)	0.705
	Q4	1.63 (0.89-2.98)	1.65 (0.89-3.04)	0.111	0.3013
Protein	Q1	1.00	1.00	-
	Q2	0.51 (0.26-1.00)	0.51 (0.26-1.00)	0.051
	Q3	0.94 (0.51-1.74)	0.94 (0.51-1.74)	0.852
	Q4	0.97 (0.53-1.76)	0.97 (0.53-1.76)	0.911	0.4444
Albumin	Q1	1.00	1.00	-
	Q2	1.07 (0.55-2.12)	1.07 (0.55-2.12)	0.835
	Q3	0.90 (0.51-1.61)	0.90 (0.51-1.62)	0.734
	Q4	1.11 (0.62-1.96)	1.11 (0.62-1.97)	0.729	0.8492
Glucose	Q1	1.00	1.00	-
	Q2	0.62 (0.33-1.16)	0.62 (0.33-1.16)	0.138
	Q3	1.11 (0.64-1.94)	1.11 (0.64-1.94)	0.714
	Q4	0.65 (0.35-1.19)	0.65 (0.35-1.19)	0.161	0.4833
BUN	Q1	1.00	1.00	-
	Q2	0.87 (0.48-1.58)	0.87 (0.48-1.58)	0.653
	Q3	1.12 (0.62-2.00)	1.12 (0.62-2.00)	0.712
	Q4	0.81 (0.45-1.46)	0.81 (0.44-1.47)	0.483	0.6808
Cholesterol	Q1	1.00	1.00	-
	Q2	0.88 (0.47-1.66)	0.88 (0.47-1.66)	0.700
	Q3	1.37 (0.75-2.50)	1.37 (0.75-2.50)	0.304
	Q4	1.58 (0.88-2.85)	1.61 (0.89-2.92)	0.118	0.05256
Triglyceride	Q1	1.00	1.00	-
	Q2	0.72 (0.40-1.31)	0.72 (0.40-1.31)	0.285
	Q3	0.75 (0.42-1.34)	0.74 (0.41-1.34)	0.323
	Q4	0.77 (0.43-1.38)	0.77 (0.43-1.38)	0.377	0.4258
Phosphate	Q1	1.00	1.00	-
	Q2	1.06 (0.59-1.88)	1.06 (0.59-1.88)	0.855
	Q3	1.01 (0.57-1.81)	1.00 (0.56-1.80)	0.999
	Q4	0.52 (0.27-0.98)	0.51 (0.27-0.97)	0.039	0.05197
Calcium	Q1	1.00	1.00	-
	Q2	1.11 (0.61-2.03)	1.11 (0.61-2.03)	0.737
	Q3	1.12 (0.62-2.04)	1.12 (0.62-2.04)	0.701
	Q4	1.20 (0.67-2.16)	1.20 (0.67-2.16)	0.546	0.5593
GOT	Q1	1.00	1.00	-
	Q2	0.86 (0.47-1.57)	0.86 (0.47-1.57)	0.612
	Q3	1.02 (0.57-1.83)	1.02 (0.57-1.83)	0.947
	Q4	0.9 (0.5-1.61)	0.89 (0.50-1.61)	0.710	0.8657
GPT	Q1	1.00	1.00	-
	Q2	0.87 (0.48-1.58)	0.87 (0.48-1.58)	0.645
	Q3	1.05 (0.59-1.88)	1.05 (0.59-1.88)	0.859
	Q4	0.89 (0.49-1.61)	0.89 (0.49-1.61)	0.704	0.8786
CRP	Q1	1.00	1.00	-
	Q2	0.50 (0.25-0.98)	0.50 (0.25-0.99)	0.045
	Q3	0.80 (0.42-1.51)	0.80 (0.42-1.52)	0.491
	Q4	1.17 (0.66-2.07)	1.17 (0.66-2.08)	0.584	0.1603
Older than six (N = 468)
Variables	Quartiles	crude OR (95%CI)	adjusted OR (95%CI)	P-value*	P-value†
Age	Q1	1.00	1.00	-
	Q2	1.22 (0.65-2.28)	1.23 (0.65-2.30)	0.524
	Q3	2.14 (1.18-3.88)	2.09 (1.15-3.80)	0.015
	Q4	3.18 (1.74-5.79)	3.21 (1.76-5.86)	< 0.001	< 0.001
WBC	Q1	1.00	1.00	-
	Q2	1.58 (0.93-2.69)	1.56 (0.92-2.66)	0.101
	Q3	1.80 (1.05-3.07)	1.72 (1.00-2.96)	0.048
	Q4	1.35 (0.79-2.31)	1.32 (0.77-2.25)	0.317	0.258
RBC	Q1	1.00	1.00	-
	Q2	1.14 (0.68-1.93)	1.15 (0.68-1.95)	0.600
	Q3	1.11 (0.65-1.88)	1.13 (0.67-1.93)	0.646
	Q4	1.43 (0.84-2.42)	1.46 (0.86-2.48)	0.162	0.217
Platelet	Q1	1.00	1.00	-
	Q2	0.76 (0.44-1.29)	0.75 (0.44-1.27)	0.284
	Q3	1.21 (0.72-2.03)	1.17 (0.70-1.97)	0.548
	Q4	1.41 (0.84-2.37)	1.35 (0.80-2.27)	0.263	0.071
Protein	Q1	1.00	1.00	-
	Q2	0.91 (0.54-1.56)	0.93 (0.55-1.59)	0.793
	Q3	1.25 (0.73-2.15)	1.27 (0.74-2.19)	0.387
	Q4	1.14 (0.69-1.89)	1.14 (0.69-1.88)	0.608	0.402
Albumin	Q1	1.00	1.00	-
	Q2	0.73 (0.42-1.25)	0.76 (0.44-1.32)	0.326
	Q3	0.90 (0.52-1.56)	0.95 (0.54-1.65)	0.848
	Q4	0.39 (0.22-0.69)	0.41 (0.23-0.72)	0.002	0.003
Glucose	Q1	1.00	1.00	-
	Q2	0.95 (0.56-1.60)	0.98 (0.58-1.66)	0.942
	Q3	0.80 (0.46-1.37)	0.82 (0.48-1.41)	0.474
	Q4	1.52 (0.90-2.56)	1.57 (0.93-2.64)	0.093	0.160
BUN	Q1	1.00	1.00	-
	Q2	0.84 (0.50-1.41)	0.85 (0.51-1.43)	0.546
	Q3	0.67 (0.40-1.12)	0.69 (0.41-1.16)	0.158
	Q4	0.64 (0.38-1.07)	0.68 (0.40-1.17)	0.162	0.059
Cholesterol	Q1	1.00	1.00	-
	Q2	1.70 (1.00-2.89)	1.68 (0.99-2.85)	0.056
	Q3	1.44 (0.85-2.44)	1.33 (0.77-2.30)	0.301
	Q4	1.71 (1.01-2.89)	1.58 (0.92-2.71)	0.101	0.09101
Triglyceride	Q1	1.00	1.00	-
	Q2	0.95 (0.56-1.62)	0.91 (0.53-1.56)	0.728
	Q3	1.54 (0.91-2.60)	1.46 (0.86-2.49)	0.165
	Q4	1.51 (0.89-2.56)	1.42 (0.83-2.42)	0.202	0.041
Phosphate	Q1	1.00	1.00	-
	Q2	1.03 (0.61-1.73)	1.03 (0.61-1.73)	0.926
	Q3	1.53 (0.90-2.61)	1.54 (0.91-2.62)	0.110
	Q4	0.82 (0.48-1.41)	0.87 (0.50-1.49)	0.602	0.819
Calcium	Q1	1.00	1.00	-
	Q2	0.61 (0.36-1.06)	0.62 (0.36-1.07)	0.087
	Q3	0.76 (0.45-1.28)	0.78 (0.47-1.31)	0.354
	Q4	1.24 (0.74-2.08)	1.23 (0.73-2.06)	0.439	0.288
GOT	Q1	1.00	1.00	-
	Q2	0.73 (0.43-1.25)	0.75 (0.44-1.28)	0.290
	Q3	1.21 (0.71-2.06)	1.25 (0.73-2.13)	0.409
	Q4	0.92 (0.54-1.58)	0.96 (0.56-1.64)	0.871	0.701
GPT	Q1	1.00	1.00	-
	Q2	1.34 (0.79-2.27)	1.34 (0.79-2.28)	0.276
	Q3	1.33 (0.79-2.24)	1.32 (0.78-2.24)	0.296
	Q4	1.57 (0.93-2.65)	1.56 (0.92-2.63)	0.099	0.112
CRP	Q1	1.00	1.00	-
	Q2	0.79 (0.43-1.44)	0.76 (0.42-1.40)	0.387
	Q3	0.89 (0.51-1.53)	0.85 (0.49-1.47)	0.560
	Q4	1.30 (0.74-2.28)	1.23 (0.69-2.16)	0.481	0.213
